# Supplementary material for: Pelvic Fractures—An Underestimated Problem? Incidence and Mortality Risk after Pelvic Fracture in Austria, 2010–2018
Source: J Clin Med. 2022 May 17;11(10):2834. doi: 10.3390/jcm11102834 (PMC9146576; doi:10.3390/jcm11102834)
Supplement: Supplementary file 1 [file jcm-11-02834-s001.zip]

Archive with 1 entries (1 files):
- jcm-1686808-supplementary.pdf
